# Supplementary material for: The Specific Binding and Promotion Effect of Azoles on Human Aldo-Keto Reductase 7A2
Source: Metabolites. 2023 Apr 27;13(5):601. doi: 10.3390/metabo13050601 (PMC10221418; doi:10.3390/metabo13050601)
Supplement: Supplementary file 1 [file metabolites-13-00601-s001.zip]

Archive with 1 entries (1 files):
- metabolites-2303402-supplementary.pdf
